# Supplementary material for: Inflammatory and Cytotoxic Activities of Abietane Terpenoids from Nepeta bracteata Benth
Source: Molecules. 2021 Sep 15;26(18):5603. doi: 10.3390/molecules26185603 (PMC8466420; doi:10.3390/molecules26185603)
Supplement: Supplementary file 1 [file molecules-26-05603-s001.zip]

Archive with 1 entries (1 files):
- molecules-1355989-supplementary.pdf
